# Supplementary material for: First description of extrafloral nectaries in Opuntia robusta (Cactaceae): Anatomy and ultrastructure
Source: PLoS One. 2018 Jul 17;13(7):e0200422. doi: 10.1371/journal.pone.0200422 (PMC6049920; doi:10.1371/journal.pone.0200422)
Supplement: S1 Table — (XLSX) [file pone.0200422.s003.xlsx]

## Sheet: ReadMe
Observations were made on June 16 2015
in San Nicolas Tecoaco, Singuilucan Municipality, Hidalgo State, Mexico.
Geografic position: (20 2’ 38.2’’N, 98 35’ 16’’W).
We performed observations of the number of ants on cladodes during 1 min
Afterward, we moved to the next plant
We measured length, width, and thickness of the cladode sprouts
We recorded hour, air temperature and air humidity.
Sheet "Ant nr per cladode sprout": cladode sprout size (length, width, thickness), temperature and humidity at the moment of observation, observation time, observed nr of ants on sprouts.
Sheet "Descriptive statistics": minimum value, 25% percentile, median, 75% percantile, maximum value of the independent variables:
cladode sprout size (length, width, thickness), temperature and humidity at the moment of observation, observation time, observed nr of ants on sprouts.
Sheet "Graphics 1": Relationship between the number of ants observed on cladode sprouts and cladode length, width, thickness, sapling time, relative air humidity, and air temperature.
		Linear and non-linear models are illustrated
Sheet "Graphics 2": Relationship between air humidity and air temperature, air humidity and sampling time, air temperature and sampling time, and cladode lenght and width
Sheet "Graphics 3": grafics prepared for figures in the article
Probabilities of linear P(lin), cuadratic (P(quad), and cubic P(cub) effects are given on the figures

## Sheet: Data ant nr per cladode sprout
Number of ants observed on hermaphrodite cladode sprouts.
Cladodes are characterized by their length, width and thickness, at different air temperatures, relative humidity, and observation hour.
Plant nr	Plant code in field	Cladode sprout length [cm]	Cladode sprout width [cm]	Cladode sprout thickness [cm]	Air Temperature [°C]	Air relative humidity [%]	Sampling time	Sampling time scalled	Number of ants observed per sprout
1	37c	8.8	5.6	0.8	22.9	50	14:18:00	5.58333	1
2	28.1	5.8	3.7	0.9	23.6	51	14:23:00	5.66667	0
3	806	4.5	3.9	0.9	25.6	49	14:27:00	5.73333	0
4	40c-A	5.3	4.7	1	28.2	41	14:34:00	5.85	1
5	999	4.8	4.5	1	29.2	41	14:37:00	5.9	0
6	235 A	4.3	4.2	1.2	23.1	60	15:00:00	6.28333	1
7	235 B	3.4	2.2	1.1	22.8	60	15:02:00	6.31667	2
8	97	4.2	4.4	0.8	25.8	52	15:03:00	6.33333	0
9	652	6.6	6.4	1	19.8	74	15:14:00	6.51667	0
10	953	5.8	5.3	0.9	19.4	74	15:18:00	6.58333	4
11	56	9.5	6.8	1	16.6	84	15:22:00	6.65	7
12	29c-A	4.4	3.4	1	16.3	83	15:27:00	6.73333	4
13	29c-B	4.8	3.4	1.1	16.6	83	15:28:00	6.75	6
14	104	5.7	5.4	0.8	16	86	15:34:00	6.85	1
15	142	8.6	5.7	0.7	20	71	15:43:00	7	0
16	40c-B	3.5	2.9	1.1	23.3	46	08:43:00	0	0
17	89	12	10.2	0.7	25.8	43	09:39:00	0.933333	0
18	87c	8.9	7.2	0.9	29	39	10:03:00	1.33333	0
19	HermX1	6.1	5.4	0.8	28.4	43	10:07:00	1.4	1
20	HermX2	3.2	3	0.6	26.5	42	10:14:00	1.51667	1
21	HermX3	5.1	3.8	0.9	29.1	33	10:35:00	1.86667	4
22	72	2.3	3.1	0.9	28.9	34	11:12:00	2.48333	2
23	75	4.4	3.2	0.7	28.6	36	11:17:00	2.56667	2
24	52c	4.3	3.4	0.8	30.4	36	12:08:00	3.41667	5
25	52a	5.2	4	0.9	29.8	36	12:13:00	3.5	3
26	713	3.1	2.6	0.7	31.4	32	12:34:00	3.85	1
27	HemL4	4.6	3.5	0.7	33.6	32	13:01:00	4.3	0
28	HemL5	9.1	7.2	0.8	34.5	27	13:06:00	4.38333	0
29	HemL6	2.1	1.9	0.9	34.8	30	13:11:00	4.46667	2
30	HermX4	5.2	5	0.9	34.3	29	13:51:00	5.13333	0
31	HemL7	10	7.8	0.8	34.4	30	13:57:00	5.23333	0

## Sheet: Descriptive statistics
Minimum value, 25% percentile, median, 75% percantile, maximum value of the independent variables:
cladode sprout size (length, width, thickness), temperature and humidity at the moment of observation, observation time.
Variable	Minimum	25th Pctl	Median	75th Pctl	Maximum
Cladode sprout length [cm]	2.1	4.3	5.1	6.6	12
Cladode sprout width [cm]	1.9	3.4	4.2	5.6	10.2
Cladode sprout thickness [cm]	0.6	0.8	0.9	1	1.2
Air Temperature [°C]	16	22.8	26.5	29.8	34.8
Air humidity [%]	27	34	43	60	86
Sampling time	08:43:00	11:17:00	13:57:00	15:03:00	15:43:00

## Sheet: Graphics 1
Relationship between the number of ants observed on cladode sprouts and cladode length, width, thickness, sapling time, relative air humidity, and air temperature

## Sheet: Graphics 2
Relationship between air humidity and air temperature, air humidity and sampling time, and air temperature and sampling time,
and between cladode length, width, thickness and relative air humidity.
Regression coefficients for independent variable "time" are given in decimal scale.
